# Supplementary material for: Phytotoxicity of Schiekia timida Seed Extracts, a Mixture of Phenylphenalenones
Source: Molecules. 2021 Jul 10;26(14):4197. doi: 10.3390/molecules26144197 (PMC8304753; doi:10.3390/molecules26144197)
Supplement: Supplementary file 1 [file molecules-26-04197-s001.zip]

Archive with 1 entries (1 files):
- molecules-1274809-supplementary.pdf
